# Supplementary material for: An In-Depth Characterization of SARS-CoV-2 Omicron Lineages and Clinical Presentation in Adult Population Distinguished by Immune Status
Source: Viruses. 2025 Apr 8;17(4):540. doi: 10.3390/v17040540 (PMC12031151; doi:10.3390/v17040540)
Supplement: Supplementary file 1 [file viruses-17-00540-s001.zip]

Archive with 1 entries (1 files):
- viruses-3521768-supplementary.pdf
